# Supplementary material for: Platelet-Derived Procoagulant Microvesicles Are Elevated in Patients with Retinal Vein Occlusion (RVO)
Source: J Clin Med. 2022 Aug 30;11(17):5099. doi: 10.3390/jcm11175099 (PMC9457368; doi:10.3390/jcm11175099)
Supplement: Supplementary file 1 [file jcm-11-05099-s001.zip]

Archive with 1 entries (1 files):
- jcm-1881453-supplementary.pdf
